# Supplementary material for: A new species of Brachycephalus (Anura: Brachycephalidae) from southern Brazil
Source: PeerJ. 2018 Oct 3;6:e5683. doi: 10.7717/peerj.5683 (PMC6174073; doi:10.7717/peerj.5683)
Supplement: Supplemental Information 1 [file peerj-06-5683-s001.nex]

#NEXUS
BEGIN DATA;
  DIMENSIONS NTAX=18 NCHAR=475;
  FORMAT DATATYPE=DNA MISSING=? GAP=- INTERLEAVE=NO;
  MATRIX
  
HQ435692_B_didactylus		TAGGAGGTCCAGCCTGCCCAGTGAGT--AATTCAACGGCCGCGGTACCCTGACCGTGCGAAGGTAGCGTAATCACTTGTTTTTTAAATAGAGACTAGTATGAATGGTATTACGAGGATTAGACTGTCTCCTTTTCATTATCAGTGAAATTAATCTCCTCGTGAAAAAGCAAGGATATTGTTGTAAGACGAAAAGACCCTATGGAGCTTCAGATAATTAACTAGTG-ATAGTTATGAGTTTTTGGTTGGGGTGGCCGCGGAGAACAGCTAATCCTCCGTGATGCCTTAATTAGATT--------GAGTGACAACTTTGTTTAGCAATAAATTGATGTTTTGACCCAAT-ATTTGATCATCGAACTAAGTTACCCTAGGGATAACAGCGCAATTCATCTTGAAAGCCCTTATTGACAGGTGGCCTTACGACCTCGATGTTGGATCAGGGTATCCCAGTGGTGCAGCCGCTACTAAAG
MG889448_B_actaeus			--AGAGGTCTAGCCTGCCCAGTGACTAAAATTCAACGGCCGCGGTACCCTGACCGCGCGAAGGTAGCGTAATCACTTGTTTTTTAAATAAAGACTAGTATGAATGGCATCACGAGGATCAAACTGTCTCCTTTACATAATCAGTGAAACTAATCCCCCCGTGAAAAAGCAGGGATTAAACTACAAGACGAAAAGACCCTATGGAGCTTCAAATACATAACTAGCA-CTAGTTATAAATTTTAGGTTGGGGTGACCGCGGAGAAAAACACATCCTCCATAACGAATAAGTTTACTTTAAACAAAAAGTCACAACTTCATGTATCAACAAATTGACATGCTGATCCAATAATCTGATCAACGAACCAAGTTACCCTAGGGATAACAGCGCAATCCACTTTAAGAGTTCATATCGACAAGTGGGCTTACGACCTCGATGTTGGATCAGGGTATCCCAGTGGTGCAGCCGCTACTAAAG
KX025322_B_quiririensis		TAAGAGGTCTAGCCTGCCCAGTGACTAAAATTCAACGGCCGCGGTATCCTGACCGCGCGAAGGTAGCGTAATCACTTGTTTTTTAAATAAAGACTAGTATGAATGGCACCACGAGGATCAAACTGTCTCCTTTACATAATCAGTGAAACTAATCCCCCCGTGAAAAAGCAGGGATTAAACTACAAGACGAAAAGACCCTATGGAGCTTTAAATATGTAACTAGCA-CTAGTTATAAGTTTTAGGTTGGGGTGACCGCGGAGAAAAACATATCCTCCATAACGAATAAGTTTACTTTAAACAAAAAGTCACAACTTCACGTATCAACAAATTGACGTACTGATCCAATAATCCGATCAACGAACCAAGTTACCCTAGGGATAACAGCGCAATCCACTTTAAGAGTTCATATCGACAAGTGGGCTTACGACCTCGATGTTGGATCAGGGTATCCCAGTGGTGCAGCCGCTACTAAAG
HQ435700_B_pombali			TAAGAGGTCTAGCCTGCCCAGTGACTAAAATTCAACGGCCGCGGTATCCTGACCGCGCGAAGGTAGCGTAATCACTTGTTTTTTAAATAAAGACTAGTATGAATGGCACCACGAGGATCAAACTGTCTCCTTTACATAATCAGTGAAACTAATCTCCCCGTGAAAAAGCAGGGATTAAACTACAAGACGAAAAGACCCTATGGAGCTTTAAATACGTAACTAGCA-CTAGTTATAAGTTTTAGGTTGGGGTGACCGCGGAGAAAAACATATCCTCCATAATGAATAAGTTTACTTTAAACAAAAAGTCACAACTTCATGTATCAACAAATTGACATACTGATCCAATAATCTGATCAACGAACCAAGTTACCCTAGGGATAACAGCGCAATCCACTTTAAGAGTTCATATCGACAAGTGGGCTTACGACCTCGATGTTGGATCAGGGTATCCCAGTGGTGCAGCCGCTACTAAAG
HQ435695_B_ferruginus		TAAGAGGTCTAGCCTGCCCAGTGACTAAAATTCAACGGCCGCGGTATCCTGACCGCGCGAAGGTAGCGTAATCACTTGTTTTTTAAATAAAGACTAGTATGAATGGCACCACGAGGATCAAACTGTCTCCTTTACATAATCAGTGAAACTAATCTCCCCGTGAAAAAGCAGGGATTAAACTACAAGACGAAAAGACCCTATGGAGCTTTAAATACGTAACTAGCA-CTAGTTATAAGTTTTAGGTTGGGGTGACCGCGGAGAAAAACATATCCTCCATAATGAATAAGTTTACTTTAAACAAAAAGTCACAACTTCATGTATCAACAAATTGACATACTGATCCAATAATCTGATCAACGAACCAAGTTACCCTAGGGATAACAGCGCAATCCACTTTAAGAGTTCATATCGACAAGTGGGCTTACGACCTCGATGTTGGATCAGGGTATCCCAGTGGTGCAGCCGCTACTAAAG
HQ435698_B_pernix			TAAGAGGTCTAGCCTGCCCAGTGACTAAAATTCAACGGCCGCGGTATCCTGACCGCGCGAAGGTAGCGTAATCACTTGTTTTTTAAATAAAGACTAGTATGAATGGCACCACGAGGATCAAACTGTCTCCTTTACATAATCAGTGAAACTAATCTCCCTGTGAAAAAGCAGGGATTAAACTACAAGACGAAAAGACCCTATGGAGCTTTAAATACGTAACTAGCA-CTAGTTATAAGTTTTAGGTTGGGGTGACCGCGGAGAAAAACATATCCTCCATAATGAATAAGTTTACTTTAAACAAAAAGTCACAACTTCATGTATCAACAAATTGACATACTGATCCAATAATCTGATCAACGAACCAAGTTACCCTAGGGATAACAGCGCAATCCACTTTAAGAGTTCATATCGACAAGTGGGCTTACGACCTCGATGTTGGATCAGGGTATCCCAGTGGTGCAGCCGCTACTAAAG
KX025369_B_auroguttatus		TAAGAGGTCTAGCCTGCCCAGTGACTAAAATTCAACGGCCGCGGTATCCTGACCGCGCGAAGGTAGCGTAATCACTTGTTTTTTAAATAAAGACTAGTATGAATGGCACCACGAGGATCAAACTGTCTCCTTTACATAATCAGTGAAACTAATCCCCCCGTGAAAAAGCAGGGATTAAATTACAAGACGAAAAGACCCTATGGAGCTTTAAATACGTAACTAGCA-CTAGTTATAAGTTTTAGGTTGGGGTGACCGCGGAGAAAAACATATCCTCCATAACGAATAAGTTTACTTTAAACAAAAAGTCACAACTTCATGTATCAACAAATTGACATACTGATCCAATAATCTGATCAACGAACCAAGTTACCCTAGGGATAACAGCGCAATCCACTTTAAGAGTTCATATCGACAAGTGGGCTTACGACCTCGATGTTGGATCAGGGTATCCCAGTGGTGCAGCCGCTACTAAAG
KX025325_B_olivaceus		TAAGAGGTCTAGCCTGCCCAGTGACTAAAATTCAACGGCCGCGGTATCCTGACCGCGCGAAGGTAGCGTAATCACTTGTTTTTTAAATAAAGACTAGTATGAATGGCACCACGAGGATCAAACTGTCTCCTTTACATAATCAGTGAAACTAATCTCCCCGTGAAAAAGCAGGGATTAAACTACAAGACGAAAAGACCCTATGGAGCTTTAAATACGTAACTAGCA-CTAGTTATAAGTTTTAGGTTGGGGTGACCGCGGAGAAAAACATATCCTCCGTAACGAATAAGTTTACTTTAAACAAAAAGTCACAACTTTATGTATCAACAAATTGACATACTGATCCAATAATCTGATCAACGAACCAAGTTACCCTAGGGATAACAGCGCAATCCACTTTAAGAGTTCATATCGACAAGTGGGCTTACGACCTCGATGTTGGATCAGGGTATCCCAGTGGTGCAGCCGCTACTAAAG
KX025353_B_mariaeterezae	TAAGAGGTCTAGCCTGCCCAGTGACTAAAATTCAACGGCCGCGGTATCCTGACCGCGCGAAGGTAGCGTAATCACTTGTTTTTTAAATAAAGACTAGTATGAATGGCACCACGAGGATCAAACTGTCTCCTTTACATAATCAGTGAAACTAATCCCCCCGTGAAAAAGCAGGGATTAAACTACAAGACGAAAAGACCCTATGGAGCTTTAAATACGTAACTAGCA-CTAGTTATAAGTTTTAGGTTGGGGTGACCGCGGAGAAAAACATATCCTCCGTAACGAATAAGTTTACTTTAAACAAAAAGTCACAACTTCATGTATCAACAAATTGACATACTGATCCAATAATCTGATCAACGAACCAAGTTACCCTAGGGATAACAGCGCAATCCACTTTAAGAGTTCATATCGACAAGTGGGCTTACGACCTCGATGTTGGATCAGGGTATCCCAGTGGTGCAGCCGCTACTAAAG
MG889434_B_albo				--AGAGGTCTAGCCTGCCCAGTGACCAAAATTCAACGGCCGCGGTATCCTGACCGCGCGAAGGTAGCGTAATCACTTGTTTTTTAAATAAAGACTAGTATGAATGGCATCACGAGGATCGAACTGTCTCCTTTCCATAATCAGTGAAACTAATCTCCCCGTGAAAAAGCAGGGATCAAACTACAAGACGAAAAGACCCTATGGAGCTTTAAATATATAACTAGCACCTAGTTATAAATTTTAGGTTGGGGTGACCGCGGAGAAAAACCTATCCTCCATAACAAATGAATTTACTTTAAACAAAAAGTCACAACCTCATGTATCAACAAATTGACATACTGACCCAATAATTTGATCAGCGAACCAAGTTACCCTAGGGATAACAGCGCAATCCACTTTGAGAGTTCATATCGACAAGTGGGCTTACGACCTCGATGTTGGATCAGGGTATCCCAGTGGTGCAGCCGCTACTAAAG
KX025377_B_boticario		TAAGAGGTCTAGCCTGCCCAGTGACCAAAATTCAACGGCCGCGGTATCCTGACCGCGCGAAGGTAGCGTAATCACTTGTTTTTTAAATAAAGACTAGTATGAATGGCATCACGAGGATCAAACTGTCTCCTTTCCATAATCAGTGAAACTAATCTCCCCGTGAAAAAGCAGGGATCAAACTACAAGACGAAAAGACCCTATGGAGCTTTAAATATATAACTAGCA-CTAGTTATAAATTTTAGGTTGGGGTGACCGCGGAGAAAAACCTATCCTCCATGACAAATGAATTTACTTTAAACAAAAAGTCACAACCTCATGTATCAACAAATTGACATACTGACCCAATAATTTGATCAGCGAACCAAGTTACCCTAGGGATAACAGCGCAATCCACTTTGAGAGTTCATATCGACAAGTGGGCTTACGACCTCGATGTTGGATCAGGGTATCCCAGTGGTGCAGCCGCTACTAAAG
KX025343_B_fuscolineatus	TAAGAGGTCTAGCCTGCCCAGTGACCAAAATTCAACGGCCGCGGTATCCTGACCGCGCGAAGGTAGCGTAATCACTTGTTTTTTAAATAAAGACTAGTATGAATGGCATCACGAGGATCGAACTGTCTCCTTTCCATAATCAGTGAAACTAATCTCCCCGTGAAAAAGCAGGGATCAAACTACAAGACGAAAAGACCCTATGGAGCTTTAAATATATAACTAGCA-CTAGTTATAAATTTTAGGTTGGGGTGACCGCGGAGAAAAACCTATCCTCCATGACAAATGAATTTACTTTAAACAAAAAGTCACAACCTCATGTATCAACAAATTGACATACTGACCCAATAATCTGATCAGCGAACCAAGTTACCCTAGGGATAACAGCGCAATCCACTTTGAGAGTTCATATCGACAAGTGGGCTTACGACCTCGATGTTGGATCAGGGTATCCCAGTGGTGCAGCCGCTACTAAAG
B_mirissimus				TAAGAGGTCTAGCCTGCCCAGTGACCAAAATTCAACGGCCGCGGTATCCTGACCGCGCGAAGGTAGCGTAATCACTTGTTTTTTAAATAAAGACTAGTATGAATGGCATCACGAGGATCGAACTGTCTCCTTTCCATAATCAGTGAAACTAATCCCCCCGTGAAAAAGCAGGGATCAAACTACAAGACGAAAAGACCCTATGGAGCTTTAAATATATAACTAGCA-CTAGTTATAAATTTTAGGTTGGGGTGACCGCGGAGAAAAACCTATCCTCCATGACAAATGAATTTACTTTAAACAAAAAGTCACAACCTCATGTATCAACAAATTGACATACTGACCCAATAATTTGATCAGCGAACCAAGTTACCCTAGGGATAACAGCGCAATCCACTTTGAGAGTTCATATCGACAAGTGGGCTTACGACCTCGATGTTGGATCAGGGTATCCCAGTGGTGCAGCCGCTACTAAAG
KX025391_B_tridactylus		TAAGAGGTCAAGCCTGCCCAGTGACTAAAATTCAACGGCCGCGGTATCCTGACCGCGCGAAGGTAGCGTAATCACTTGTTTTTTAAATAAAGACTAGTATGAATGGCATCACGAGGATCAAACTGTCTCCTCTCTACAATCAGTGAAACTAATCTCCCCGTGAAAAAGCAGGGATAAGACTACAAGACGAAAAGACCCTATGGAGCTTTAAATACATAACTAGCA-CTAGTTATAAATTTTAGGTTGGGGTGACCACGGAGAAAAACCTATCCTCCATGACGAATGAGCTTACTTTAAACTAAAAGTCACAACCTTATGTATCAACAAATTGACCTACTGACCCAATAATTTGATCAGCGAACCAAGTTACCCTAGGGATAACAGCGCAATCCACTTTGAGAGTTCATATCGACAAGTGGGCTTACGACCTCGATGTTGGATCAGGGTCCCCCAGTGGTGCAGCCGCTACTAAAG
KX025247_B_leopardus		TAAGAGGTCTAGCCTGCCCAGTGACTAAAATTCAACGGCCGCGGTATCCTGACCGCGCGAAGGTAGCGTAATCACTTGTTTTTTAAATAAAGACTAGTATGAACGGCATCACGAAGATCAAACTGTCTCCTCTCCACAATCAGTGAAACTAATCCCCCCGTGAAAAAGCAGGGATTAACCTACAAGACGAAAAGACCCTATGGAGCTTTAAACACATAGCTAGCA-CTAGTTATAAATTTTAGGTTGGGGTGACCACGGAGAAAAACCTATCCTCCATGACGAATAAGTTTACTTTAAACAAAAAATCACAACTTTATGCATCAACAAATTGACCTACTGACCCAATAATTTGATCAGCGAACCAAGTTACCCTAGGGATAACAGCGCAATCCATTTTGAGAGTTCATATCGACAAGTGGGCTTACGACCTCGATGTTGGATCAGGGTACCCCAGTGGTGCAGCCGCTACTAAAG
HQ435696_B_izecksohni		TAAGAGGTCTAGCCTGCCCAGTGACTAAAATTCAACGGCCGCGGTATCCTGACCGCGCGAAGGTAGCGTAATCACTTGTTTTTTAAATAAAGACTAGTATGAACGGCATCACGAAGATCAAACTGTCTCCTCTCCACAATCAGTGAAACTAATCTCCCCGTGAAAAAGCAGGGATTAACCTACAAGACGAAAAGACCCTATGGAGCTTTAAACACATAACTAGCA-CTAGTTATAAGTTTTAGGTTGGGGCGACCACGGAGAAAAACCTATCCTCCATGACGAATAAGTTTACTTTAAACAAAAAATCACAACTTTATGCATCAACAAATTGACCTACTGACCCAATAATTTGATCAGCGAACCAAGTTACCCTAGGGATAACAGCGCAATCCACTTTGAGAGTTCATATCGACAAGTGGGCTTACGACCTCGATGTTGGATCAGGGTACCCCAGTGGTGCAGCCGCTACTAAAG
KX025382_B_curupira			TAAGAGGTCTAGCCTGCCCAGTGACTAAAATTCAACGGCCGCGGTATCCTGACCGCGCGAAGGTAGCGTAATCACTTGTTTTTTAAATAAAGACTAGTATGAACGGCATCACGAAGATCAAACTGTCTCCTCTCCACAATCAGTGAAACTAATCTCCCCGTGAAAAAGCAGGGATTAACCTACAAGACGAAAAGACCCTATGGAGCTTTAAACACATAACTAGCA-CTAGTTATAAGTTTTAGGTTGGGGTGACCACGGAGAAAAACCTATCCTCCATGACGAATAAGTTTACTTTAAACAAAAAATCACAACTTTATGCATCAACAAATTGACCTACTGACCCAATAATTTGATCAGCGAACCAAGTTACCCTAGGGATAACAGCGCAATCCACTTTGAGAGTTCATATCGACAAGTGGGCTTACGACCTCGATGTTGGATCAGGGTACCCCAGTGGTGCAGCCGCTACTAAAG
HQ435691_B_brunneus			TAAGAGGTCTAGCCTGCCCAGTGACTAAAATTCAACGGCCGCGGTATCCTGACCGCGCGAAGGTAGCGTAATCACTTGTTTTTTAAATAAAGACTAGTATGAACGGCATCACGAAGATCAAACTGTCTCCTCTCCACAATCAGTGAAACTAATCTCCCCGTGAAAAAGCAGGGATTAACCTACAAGACGAAAAGACCCTATGGAGCTTTAAACACATAACTAGCA-CTAGTTAT-AGTTTTAGGTTGGGGTGACCACGGAGAAAAACCTATCCTCCATGACGAATAAGTTTACTTTAAACAAAAAATCACAACTTTATGCATCAACAAATTGACCTACTGACCCAATAATTTGATCAGCGAACCAAGTTACCCTAGGGATAACAGCGCAATCCACTTTGAGAGTTCATATCGACAAGTGGGCTTACGACCTCGATGTTGGATCAGGGTACCCCAGTGGTGCAGCCGCTACTAAAG
;
end;

begin mrbayes;
    lset nst=2 rates=gamma;
    outgroup HQ435692_B_didactylus;
    mcmc ngen=20000000 relburnin=yes burninfrac=0.20 samplefreq=2000 printfreq=20000 nchains=4 savebrlens=yes;
    sump burnin=4000;
    sumt burnin=4000;
END; 
